# Supplementary material for: Freezing of Gait in Parkinson’s Disease: A Scoping Review on the Path Towards Real-Time Therapies
Source: Sensors (Basel). 2026 Mar 25;26(7):2042. doi: 10.3390/s26072042 (PMC13074614; doi:10.3390/s26072042)
Supplement: Supplementary file 1 [file sensors-26-02042-s001.zip]

Archive with 1 entries (1 files):
- sensors-4101586-supplementary.pdf
